# Supplementary material for: Porphyromonas gingivalis, a periodontitis causing bacterium, induces memory impairment and age-dependent neuroinflammation in mice
Source: Immun Ageing. 2018 Jan 30;15:6. doi: 10.1186/s12979-017-0110-7 (PMC5791180; doi:10.1186/s12979-017-0110-7)
Supplement: Additional file 1: — Table 1. Escape latency time(s) assessed by the MWM test in young and middle-aged mice. Table 2. The number of platform crossings assessed by the MWM test. Table 3. Analysis of the TNF-α, IL-6, IL-1β mRNA expression levels in mice brain tissues by qRT-PCR. Table 4. The protein expression levels of TNF-α, IL-6, IL-1β in brain samples, measured by ELISA. Table 5. The mean number of the TNF-α, IL-6, IL-1β positive cells per section. (XLSX 14 kb) [file 12979_2017_110_MOESM1_ESM.xlsx]

## Sheet: Sheet1
Table 1 Escape latency time(s) assessed by the MWM test in young and middle-aged mice.
		Young				Middle
Time(days)		Control		P.gingivalis		Control		P.gingivalis
1		53.68±11.68		51.71±14.53		37.35±16.06		49.01±13.80
2		48.82±14.82		49.93±18.03		30.11±21.11		46.33±16.91#
3		46.20±14.04		45.30±19.91		30.95±18.22		46.27±16.08#
4		30.18±18.07*		38.04±20.61*		21.81±10.57*		41.72±15.72#
Data is presented as mean ± SD. “*” indicates statistically significant difference (P < 0.05) in the escape latency time of mice in the same group, between day 1 and the corresponding day. “#” indicates statistically significant difference (P < 0.05) in the escape latency time between P. gingivalis infected mice and the corresponding control mice, on the same day.
Table2 The number of platform crossings assessed by the MWM test.
				Control mean±SD		P.gingivalis		P-values
				mean±SD		mean±SD
Crossing times		Young		5.75±2.63		6.67±2.08		0.642
		Middle		10.17±3.54		4.20±2.28		0.01*
Data is presented as mean ± SD. “*” indicates statistically significant difference (P<0.05) in the number of crossing times between P. gingivalis infected mice and the corresponding mice control group.
Table3 Analysis of the TNF-α, IL-6, IL-1β mRNA expression levels in mice brain tissues by qRT-PCR.
				Control mean±SD		P.gingivalis		P-values
				mean±SD		mean±SD
TNF-α		Young		1.16±0.70		1.42±0.33		0.59
		Middle		1.00±0.07		3.30±0.17		<0.001**
IL-6		Young		1.00±0.08		1.16±0.18		0.23
		Middle		1.00±0.05		2.42±0.20		<0.001**
IL-1β		Young		1.08±0.55		1.00±0.18		0.83
		Middle		1.00±0.02		1.84±0.13		<0.001**
Data is expressed as mean ± SD.“**” indicates statistical significant difference (P< 0.01) between P. gingivalis infected mice and the corresponding control group.
Table 4 The protein expression levels of TNF-α, IL-6, IL-1β in brain samples , measured by ELISA.
				Control mean±SD		P.gingivalis		P-values
				mean±SD		mean±SD
TNF-α		Young		33.62±1.83		35.67±1.42		0.082
		Middle		52.98±3.20		126.26±20.24		<0.001**
IL-6		Young		44.02±4.56		45.08±3.93		0.689
		Middle		47.55±4.42		79.84±6.04		<0.001**
IL-1β		Young		16.77±1.04		15.45±2.07		0.192
		Middle		23.17±2.94		44.12±4.38		<0.001**
Data is presented as mean ± SD of pg/ml.“**” indicates statistically significant differences (P < 0.01) between the P. gingivalis infected mice and the mice in the corresponding control group.
Table 5 The mean number of the TNF-α,IL-6,IL-1β positive cells per section.
				Control mean±SD		P.gingivalis		P-values
				mean±SD		mean±SD
TNF-α		Young		3±1.00		2.33±0.58		0.37
		Middle		3±1.00		63.67±7.37		<0.001**
IL-6		Young		2.67±1.53		3.33±1.53		0.62
		Middle		3.75±1.70		50.33±7.87		<0.001**
IL-1β		Young		3.67±2.08		5.00±1.00		0.37
		Middle		5.33±2.52		51.33±8.50		<0.01**
Data is presented as mean ± SD. “**” indicates statistically significant differences (P < 0.01) between the P. gingivalis infected mice and the mice in the corresponding control group.
